# Supplementary material for: TGFBI promotes proliferation and epithelial–mesenchymal transition in renal cell carcinoma through PI3K/AKT/mTOR/HIF-1α pathway
Source: Cancer Cell Int. 2024 Jul 27;24:265. doi: 10.1186/s12935-024-03454-7 (PMC11282683; doi:10.1186/s12935-024-03454-7)
Supplement: Supplementary file 1 — Supplementary Material 1 [file 12935_2024_3454_MOESM1_ESM.xlsx]

## Sheet: 1.Dasatinib
CurPocket ID	Vina Score	Cavity Volume	Center (x, y, z)	Docking Size (x, y, z)
C4	-7.9	317	21, 8, -30	28, 28, 28
C1	-7.8	3208	14, -11, -24	28, 28, 28
C2	-7.4	504	12, -9, -8	28, 28, 28
C5	-7	306	29, -18, -21	28, 28, 28
C3	-6.7	373	-10, -7, 31	28, 28, 28

## Sheet: 2.AZ960
CurPocket ID	Vina Score	Cavity Volume	Center (x, y, z)	Docking Size (x, y, z)
C1	-8.1	3208	14, -11, -24	23, 23, 23
C4	-7.5	317	21, 8, -30	23, 23, 23
C3	-7.3	373	-10, -7, 31	23, 23, 23
C5	-7.3	306	29, -18, -21	23, 23, 23
C2	-7	504	12, -9, -8	23, 23, 23

## Sheet: 3.ULK1_4989
CurPocket ID	Vina Score	Cavity Volume	Center (x, y, z)	Docking Size (x, y, z)
C1	-6.9	3208	14, -11, -24	25, 25, 25
C2	-6.9	504	12, -9, -8	25, 25, 25
C5	-6.9	306	29, -18, -21	25, 25, 25
C4	-6.8	317	21, 8, -30	25, 25, 25
C3	-6.1	373	-10, -7, 31	25, 25, 25

## Sheet: 4.Irinotecan
CurPocket ID	Vina Score	Cavity Volume	Center (x, y, z)	Docking Size (x, y, z)
C1	-9.9	3208	14, -11, -24	30, 30, 30
C4	-8.5	317	21, 8, -30	30, 30, 30
C2	-7.6	504	12, -9, -8	30, 30, 30
C3	-7.4	373	-10, -7, 31	30, 30, 30
C5	-7	306	29, -18, -21	30, 30, 30
